# Supplementary material for: MALDI-TOF MS Profiling and Its Contribution to Mosquito-Borne Diseases: A Systematic Review
Source: Insects. 2024 Aug 29;15(9):651. doi: 10.3390/insects15090651 (PMC11432722; doi:10.3390/insects15090651)
Supplement: Supplementary file 1 [file insects-15-00651-s001.zip]

Archive with 1 entries (1 files):
- insects-3160215-supplementary.pdf
